# Supplementary material for: Complete mitochondrial genome of Agrostis stolonifera: insights into structure, Codon usage, repeats, and RNA editing
Source: BMC Genomics. 2023 Aug 18;24:466. doi: 10.1186/s12864-023-09573-1 (PMC10439588; doi:10.1186/s12864-023-09573-1)
Supplement: Supplementary file 1 — Supplementary Material 1 [file 12864_2023_9573_MOESM1_ESM.xlsx]

## Sheet: Sheet1
Table S1 Detailed information of relative synonymous codon usage value in Agrostis stolonifera mitochondrial genome.
Ala	GCU	GCA	GCC	GCG
	1.58	0.95	0.91	0.55
Arg	AGA	CGA	CGU	AGG	CGG	CGC
	1.45	1.29	1.26	0.72	0.7	0.58
Asn	AAU	AAC
	1.38	0.62
Asp	GAU	GAC
	1.41	0.59
Cys	UGU	UGC
	1.16	0.84
Stop	UAA	UGA	UAG
	1.31	0.84	0.84
Gln	CAA	CAG
	1.54	0.46
Glu	GAA	GAG
	1.37	0.63
Gly	GGA	GGU	GGG	GGC
	1.43	1.35	0.67	0.56
His	CAU	CAC
	1.51	0.49
Ile	AUU	AUC	AUA
	1.37	0.82	0.82
Leu	UUA	CUU	UUG	CUA	CUC	CUG
	1.51	1.24	1.19	0.9	0.61	0.55
Lys	AAA	AAG
	1.21	0.79
Met	AUG
	1
Phe	UUU	UUC
	1.15	0.85
Pro	CCU	CCA	CCC	CCG
	1.35	1.27	0.85	0.53
Ser	UCU	UCA	AGU	UCC	UCG	AGC
	1.42	1.19	1.05	0.93	0.75	0.66
Thr	ACU	ACC	ACA	ACG
	1.39	1.07	0.92	0.62
Trp	UGG
	1
Tyr	UAU	UAC
	1.49	0.51
Val	GUU	GUA	GUG	GUC
	1.26	1.12	0.9	0.73
