# Supplementary material for: Complete mitochondrial genome of Agrostis stolonifera: insights into structure, Codon usage, repeats, and RNA editing
Source: BMC Genomics. 2023 Aug 18;24:466. doi: 10.1186/s12864-023-09573-1 (PMC10439588; doi:10.1186/s12864-023-09573-1)
Supplement: Supplementary file 2 — Supplementary Material 2 [file 12864_2023_9573_MOESM2_ESM.xlsx]

## Sheet: Sheet1
Table S3 Detailed RNA editing events in PCGs of Agrostis stolonifera mitochondrial genome
Gene	Nt Positioin	AA Position	Align Col	Editing Event	Score	Editing Type
atp1	971	324	326	UCG (S) => UUG (L)	0.8	C=>U
atp1	1178	393	395	UCA (S) => UUA (L)	0.9	C=>U
atp1	1292	431	433	CCC (P) => CUC (L)	0.8	C=>U
atp1	1490	497	499	CCU (P) => CUU (L)	0.9	C=>U
atp1	1499	500	502	UCU (S) => UUU (F)	0.9	C=>U
atp4	50	17	23	CCA (P) => CUA (L)	0.86	C=>U
atp4	53	18	24	UCU (S) => UUU (F)	0.57	C=>U
atp4	65	22	28	UCA (S) => UUA (L)	1	C=>U
atp4	70	24	30	CCG (P) => UCG (S)	1	C=>U
atp4	83	28	34	UCA (S) => UUA (L)	1	C=>U
atp4	242	81	87	CCG (P) => CUG (L)	1	C=>U
atp4	389	130	140	UCA (S) => UUA (L)	1	C=>U
atp4	410	137	147	ACU (T) => AUU (I)	0.86	C=>U
atp4	530	177	192	GCC (A) => GUC (V)	0.67	C=>U
atp6	266	89	90	UCU (S) => UUU (F)	1	C=>U
atp6	335	112	113	UCA (S) => UUA (L)	1	C=>U
atp6	455	152	153	UCG (S) => UUG (L)	0.67	C=>U
atp6	473	158	159	UCG (S) => UUG (L)	1	C=>U
atp6	481	161	162	CGU (R) => UGU (C)	1	C=>U
atp6	488	163	164	CCC (P) => CUC (L)	1	C=>U
atp6	875	292	293	UCA (S) => UUA (L)	1	C=>U
atp6	883	295	296	CAU (H) => UAU (Y)	1	C=>U
atp6	890	297	298	UCU (S) => UUU (F)	1	C=>U
atp6	899	300	301	UCA (S) => UUA (L)	1	C=>U
atp8	55	19	19	CUC (L) => UUC (F)	0.75	C=>U
atp8	58	20	20	CUC (L) => UUC (F)	1	C=>U
atp8	200	67	67	UCG (S) => UUG (L)	1	C=>U
atp8	248	83	83	UCC (S) => UUC (F)	0.75	C=>U
atp8	434	145	152	ACA (T) => AUA (I)	0.62	C=>U
atp8	443	148	155	CCA (P) => CUA (L)	0.75	C=>U
ccmB	28	10	10	CAU (H) => UAU (Y)	0.89	C=>U
ccmB	43	15	15	CCC (P) => UCC (S)	0.67	C=>U
ccmB	80	27	29	UCG (S) => UUG (L)	1	C=>U
ccmB	128	43	45	UCA (S) => UUA (L)	1	C=>U
ccmB	137	46	48	UCC (S) => UUC (F)	1	C=>U
ccmB	149	50	52	UCG (S) => UUG (L)	1	C=>U
ccmB	154	52	54	CGG (R) => UGG (W)	1	C=>U
ccmB	160	54	56	CCU (P) => UCU (S)	0.67	C=>U
ccmB	172	58	60	CCC (P) => UCC (S)	0.89	C=>U
ccmB	179	60	62	CCU (P) => CUU (L)	1	C=>U
ccmB	181	61	63	CCC (P) => UCC (S)	0.78	C=>U
ccmB	193	65	69	CCU (P) => UUU (F)	0.89	C=>U
ccmB	194	65	69	CCU (P) => UUU (F)	0.89	C=>U
ccmB	286	96	102	CGG (R) => UGG (W)	1	C=>U
ccmB	304	102	108	CGU (R) => UGU (C)	0.78	C=>U
ccmB	338	113	119	CCG (P) => CUG (L)	1	C=>U
ccmB	367	123	129	CGG (R) => UGG (W)	0.78	C=>U
ccmB	392	131	137	CCG (P) => CUG (L)	0.89	C=>U
ccmB	424	142	148	CGU (R) => UGU (C)	0.89	C=>U
ccmB	428	143	149	UCG (S) => UUG (L)	1	C=>U
ccmB	467	156	164	UCG (S) => UUG (L)	0.89	C=>U
ccmB	476	159	167	CCA (P) => CUA (L)	0.89	C=>U
ccmB	485	162	170	UCA (S) => UUA (L)	1	C=>U
ccmB	503	168	176	CCA (P) => CUA (L)	1	C=>U
ccmB	512	171	179	UCC (S) => UUC (F)	1	C=>U
ccmB	514	172	180	CGU (R) => UGU (C)	1	C=>U
ccmB	551	184	192	UCA (S) => UUA (L)	1	C=>U
ccmB	554	185	193	UCG (S) => UUG (L)	0.89	C=>U
ccmB	566	189	197	UCC (S) => UUC (F)	0.78	C=>U
ccmB	569	190	198	UCU (S) => UUU (F)	0.78	C=>U
ccmB	572	191	199	CCU (P) => CUU (L)	1	C=>U
ccmB	596	199	207	UCG (S) => UUG (L)	0.89	C=>U
ccmB	611	204	212	UCA (S) => UUA (L)	0.89	C=>U
ccmC	76	26	32	CGG (R) => UGG (W)	0.78	C=>U
ccmC	103	35	41	CAU (H) => UAU (Y)	1	C=>U
ccmC	115	39	45	CGG (R) => UGG (W)	0.78	C=>U
ccmC	128	43	49	CCA (P) => CUA (L)	0.56	C=>U
ccmC	133	45	51	CUU (L) => UUU (F)	0.67	C=>U
ccmC	161	54	60	UCG (S) => UUG (L)	0.78	C=>U
ccmC	179	60	66	GCA (A) => GUA (V)	0.78	C=>U
ccmC	184	62	68	CGG (R) => UGG (W)	1	C=>U
ccmC	227	76	82	UCC (S) => UUC (F)	0.78	C=>U
ccmC	236	79	85	CCA (P) => CUA (L)	1	C=>U
ccmC	281	94	100	ACA (T) => AUA (I)	0.56	C=>U
ccmC	299	100	106	UCU (S) => UUU (F)	1	C=>U
ccmC	331	111	117	CGG (R) => UGG (W)	1	C=>U
ccmC	358	120	126	CGG (R) => UGG (W)	1	C=>U
ccmC	400	134	140	CUU (L) => UUU (F)	0.89	C=>U
ccmC	421	141	147	CGU (R) => UGU (C)	0.78	C=>U
ccmC	436	146	152	CCU (P) => UCU (S)	0.89	C=>U
ccmC	446	149	155	CCG (P) => CUG (L)	0.78	C=>U
ccmC	451	151	157	CCU (P) => UCU (S)	1	C=>U
ccmC	458	153	159	UCA (S) => UUA (L)	0.78	C=>U
ccmC	463	155	161	CGU (R) => UGU (C)	1	C=>U
ccmC	467	156	162	GCU (A) => GUU (V)	0.78	C=>U
ccmC	473	158	164	CCG (P) => CUG (L)	1	C=>U
ccmC	497	166	172	UCU (S) => UUU (F)	1	C=>U
ccmC	499	167	173	CCA (P) => UCA (S)	1	C=>U
ccmC	521	174	180	UCG (S) => UUG (L)	1	C=>U
ccmC	548	183	189	UCU (S) => UUU (F)	1	C=>U
ccmC	568	190	196	CCU (P) => UCU (S)	1	C=>U
ccmC	575	192	198	CCC (P) => CUC (L)	1	C=>U
ccmC	608	203	209	CCC (P) => CUC (L)	0.89	C=>U
ccmC	614	205	211	UCU (S) => UUU (F)	0.22	C=>U
ccmC	619	207	213	CGU (R) => UGU (C)	0.78	C=>U
ccmC	650	217	223	CCU (P) => CUU (L)	0.78	C=>U
ccmC	656	219	225	CCA (P) => CUA (L)	0.89	C=>U
ccmC	665	222	228	CCC (P) => CUC (L)	0.78	C=>U
ccmC	673	225	231	CCC (P) => UCC (S)	0.78	C=>U
ccmFc	38	13	13	UCC (S) => UUC (F)	0.83	C=>U
ccmFc	50	17	17	CCC (P) => CUC (L)	1	C=>U
ccmFc	52	18	18	CGU (R) => UGU (C)	1	C=>U
ccmFc	103	35	35	CCC (P) => UCC (S)	1	C=>U
ccmFc	119	40	40	UCU (S) => UUU (F)	1	C=>U
ccmFc	122	41	41	UCC (S) => UUC (F)	1	C=>U
ccmFc	146	49	49	CCU (P) => CUU (L)	1	C=>U
ccmFc	151	51	51	CCU (P) => UCU (S)	0.83	C=>U
ccmFc	160	54	54	CCU (P) => UCU (S)	0.67	C=>U
ccmFc	301	101	104	CGU (R) => UGU (C)	0.5	C=>U
ccmFc	397	133	136	CGU (R) => UGU (C)	0.83	C=>U
ccmFc	403	135	138	CUC (L) => UUC (F)	0.67	C=>U
ccmFc	572	191	197	GCC (A) => GUC (V)	0.67	C=>U
ccmFc	799	267	275	CCC (P) => UCC (S)	0.83	C=>U
ccmFc	866	289	297	UCU (S) => UUU (F)	0.83	C=>U
ccmFc	908	303	311	CCA (P) => CUA (L)	0.67	C=>U
ccmFc	1136	379	387	CCA (P) => CUA (L)	1	C=>U
ccmFc	1157	386	394	CCG (P) => CUG (L)	1	C=>U
ccmFc	1231	411	419	CGG (R) => UGG (W)	1	C=>U
ccmFc	1256	419	427	UCG (S) => UUG (L)	1	C=>U
ccmFc	1312	438	446	CGA (R) => UGA (X)	1	C=>U
ccmFn	20	7	9	UCU (S) => UUU (F)	0.67	C=>U
ccmFn	38	13	15	CCG (P) => CUG (L)	1	C=>U
ccmFn	98	33	35	CCU (P) => CUU (L)	1	C=>U
ccmFn	121	41	43	CCU (P) => UCU (S)	1	C=>U
ccmFn	137	46	48	UCG (S) => UUG (L)	1	C=>U
ccmFn	142	48	50	CGU (R) => UGU (C)	1	C=>U
ccmFn	151	51	53	CCA (P) => UCA (S)	0.83	C=>U
ccmFn	248	83	85	UCA (S) => UUA (L)	1	C=>U
ccmFn	263	88	90	CCA (P) => CUA (L)	0.83	C=>U
ccmFn	356	119	121	UCC (S) => UUC (F)	0.67	C=>U
ccmFn	365	122	124	UCG (S) => UUG (L)	0.67	C=>U
ccmFn	469	157	164	CGU (R) => UGU (C)	0.83	C=>U
ccmFn	550	184	191	CUU (L) => UUU (F)	0.5	C=>U
ccmFn	697	233	240	CCU (P) => UUU (F)	0.67	C=>U
ccmFn	698	233	240	CCU (P) => UUU (F)	0.67	C=>U
ccmFn	707	236	243	UCA (S) => UUA (L)	0.83	C=>U
ccmFn	745	249	256	CGU (R) => UGU (C)	1	C=>U
ccmFn	767	256	263	UCA (S) => UUA (L)	1	C=>U
ccmFn	779	260	267	CCA (P) => CUA (L)	1	C=>U
ccmFn	794	265	272	UCA (S) => UUA (L)	1	C=>U
ccmFn	943	315	322	CGC (R) => UGC (C)	1	C=>U
ccmFn	1258	420	448	CGG (R) => UGG (W)	1	C=>U
ccmFn	1283	428	456	UCG (S) => UUG (L)	0.67	C=>U
ccmFn	1286	429	457	CCA (P) => CUA (L)	1	C=>U
ccmFn	1303	435	463	CAU (H) => UAU (Y)	1	C=>U
ccmFn	1318	440	468	CGG (R) => UGG (W)	1	C=>U
ccmFn	1336	446	474	CGG (R) => UGG (W)	1	C=>U
ccmFn	1369	457	485	CGG (R) => UGG (W)	1	C=>U
ccmFn	1387	463	491	CGU (R) => UGU (C)	1	C=>U
ccmFn	1430	477	505	UCG (S) => UUG (L)	1	C=>U
ccmFn	1450	484	512	CUU (L) => UUU (F)	1	C=>U
ccmFn	1454	485	513	CCA (P) => CUA (L)	1	C=>U
ccmFn	1466	489	517	UCA (S) => UUA (L)	1	C=>U
ccmFn	1501	501	529	CCC (P) => UCC (S)	1	C=>U
ccmFn	1514	505	533	UCU (S) => UUU (F)	1	C=>U
ccmFn	1549	517	545	CGG (R) => UGG (W)	0.67	C=>U
ccmFn	1583	528	556	ACU (T) => AUU(I)	0.67	C=>U
cob	178	60	61	CAC (H) => UAC (Y)	1	C=>U
cob	286	96	97	CUC (L) => UUC (F)	1	C=>U
cob	298	100	101	CAC (H) => UAC (Y)	1	C=>U
cob	325	109	110	CAU (H) => UAU (Y)	1	C=>U
cob	358	120	121	CGG (R) => UGG (W)	1	C=>U
cob	419	140	141	CCA (P) => CUA (L)	1	C=>U
cob	568	190	191	CAU (H) => UAU (Y)	0.92	C=>U
cob	580	194	195	CUU (L) => UUU (F)	1	C=>U
cob	680	227	228	UCU (S) => UUU (F)	1	C=>U
cob	715	239	240	CGG (R) => UGG (W)	1	C=>U
cob	725	242	243	UCU (S) => UUU (F)	1	C=>U
cob	808	270	271	CCC (P) => UCC (S)	1	C=>U
cob	908	303	304	CCA (P) => CUA (L)	1	C=>U
cob	982	328	329	CAC (H) => UAC (Y)	0.85	C=>U
cob	1081	361	362	CCU (P) => UCU (S)	0.77	C=>U
cob	1124	375	376	CCG (P) => CUG (L)	1	C=>U
cox1	1402	468	469	CGU (R) => UGU (C)	0.67	C=>U
cox1	1405	469	470	CGU (R) => UGU (C)	0.78	C=>U
cox1	1433	478	479	UCA (S) => UUA (L)	1	C=>U
cox1	1489	497	498	CCA (P) => UCA (S)	1	C=>U
cox2	14	5	5	UCA (S) => UUA (L)	0.67	C=>U
cox2	77	26	26	UCU (S) => UUU (F)	1	C=>U
cox2	167	56	56	UCA (S) => UUA (L)	0.95	C=>U
cox2	169	57	57	CGG (R) => UGG (W)	1	C=>U
cox2	259	87	87	CGG (R) => UGG (W)	1	C=>U
cox2	385	129	129	CGG (R) => UGG (W)	1	C=>U
cox2	449	150	150	ACG (T) => AUG (M)	1	C=>U
cox2	467	156	156	CCA (P) => CUA (L)	1	C=>U
cox2	482	161	161	UCA (S) => UUA (L)	1	C=>U
cox2	550	184	184	CCC (P) => UCC (S)	1	C=>U
cox2	563	188	188	CCU (P) => CUU (L)	1	C=>U
cox2	587	196	196	UCA (S) => UUA (L)	1	C=>U
cox2	620	207	207	UCA (S) => UUA (L)	1	C=>U
cox2	638	213	213	UCG (S) => UUG (L)	0.84	C=>U
cox2	682	228	228	CGU (R) => UGU (C)	1	C=>U
cox2	704	235	235	ACG (T) => AUG (M)	1	C=>U
cox3	230	77	78	GCU (A) => GUU (V)	0.75	C=>U
cox3	245	82	83	CCU (P) => CUU (L)	0.92	C=>U
cox3	257	86	87	UCU (S) => UUU (F)	0.67	C=>U
cox3	289	97	98	CUU (L) => UUU (F)	0.92	C=>U
cox3	311	104	105	UCU (S) => UUU (F)	0.92	C=>U
cox3	314	105	106	UCU (S) => UUU (F)	0.92	C=>U
cox3	400	134	135	CUU (L) => UUU (F)	0.75	C=>U
cox3	413	138	139	CCU (P) => CUU (L)	0.83	C=>U
cox3	422	141	142	CCU (P) => CUU (L)	0.92	C=>U
cox3	512	171	172	UCA (S) => UUA (L)	0.75	C=>U
cox3	527	176	177	UCC (S) => UUC (F)	0.92	C=>U
cox3	566	189	190	UCC (S) => UUC (F)	0.92	C=>U
cox3	754	252	253	CGG (R) => UGG (W)	0.92	C=>U
cox3	764	255	256	CCA (P) => CUA (L)	0.92	C=>U
matR	26	9	29	CCC (P) => CUC (L)	1	C=>U
matR	32	11	31	UCC (S) => UUC (F)	0.62	C=>U
matR	235	79	99	CCC (P) => UUC (F)	0.62	C=>U
matR	236	79	99	CCC (P) => UUC (F)	0.62	C=>U
matR	239	80	100	ACU (T) => AUU (I)	0.75	C=>U
matR	326	109	129	CCA (P) => CUA (L)	1	C=>U
matR	382	128	148	CAC (H) => UAC (Y)	0.75	C=>U
matR	1064	355	380	CCC (P) => CUC (L)	1	C=>U
matR	1679	560	586	UCC (S) => UUC (F)	1	C=>U
matR	1700	567	593	CCU (P) => CUU (L)	1	C=>U
matR	1834	612	638	CCC (P) => UCC (S)	1	C=>U
matR	1844	615	641	UCA (S) => UUA (L)	0.88	C=>U
mttB	14	5	5	CCG (P) => CUG (L)	0.88	C=>U
mttB	52	18	18	CGG (R) => UGG (W)	0.88	C=>U
mttB	88	30	30	CGU (R) => UGU (C)	0.88	C=>U
mttB	100	34	34	CCG (P) => UCG (S)	1	C=>U
mttB	110	37	37	UCA (S) => UUA (L)	0.5	C=>U
mttB	116	39	39	UCU (S) => UUU (F)	0.88	C=>U
mttB	119	40	40	CCA (P) => CUA (L)	1	C=>U
mttB	176	59	61	UCA (S) => UUA (L)	0.75	C=>U
mttB	187	63	65	CCC (P) => UUC (F)	0.62	C=>U
mttB	188	63	65	CCC (P) => UUC (F)	0.62	C=>U
mttB	190	64	66	CCG (P) => UCG (S)	0.88	C=>U
mttB	250	84	86	CAU (H) => UAU (Y)	1	C=>U
mttB	269	90	92	UCG (S) => UUG (L)	0.75	C=>U
mttB	316	106	108	CUC (L) => UUC (F)	0.88	C=>U
mttB	319	107	109	CAU (H) => UAU (Y)	0.62	C=>U
mttB	332	111	113	UCU (S) => UUU (F)	0.75	C=>U
mttB	334	112	114	CGC (R) => UGC (C)	0.88	C=>U
mttB	341	114	116	UCC (S) => UUC (F)	0.5	C=>U
mttB	352	118	120	CUC (L) => UUC (F)	0.88	C=>U
mttB	362	121	123	CCU (P) => CUU (L)	0.38	C=>U
mttB	364	122	124	CCC (P) => UCC (S)	0.5	C=>U
mttB	367	123	125	CGG (R) => UGG (W)	0.62	C=>U
mttB	395	132	134	CCA (P) => CUA (L)	0.75	C=>U
mttB	425	142	144	UCG (S) => UUG (L)	0.57	C=>U
mttB	493	165	167	CCA (P) => UCA (S)	1	C=>U
mttB	536	179	181	CCA (P) => CUA (L)	0.62	C=>U
mttB	542	181	183	CCA (P) => CUA (L)	0.5	C=>U
mttB	598	200	202	CCG (P) => UCG (S)	1	C=>U
mttB	647	216	218	ACC (T) => AUC (I)	0.75	C=>U
mttB	671	224	226	UCG (S) => UUG (L)	0.5	C=>U
nad1	2	1	4	ACG (T) => AUG (M)	0.8	C=>U
nad1	215	72	75	UCC (S) => UUC (F)	0.9	C=>U
nad1	308	103	106	CCG (P) => CUG (L)	1	C=>U
nad1	436	146	149	CCU (P) => UCU (S)	0.9	C=>U
nad1	490	164	167	CCC (P) => UCC (S)	1	C=>U
nad1	500	167	170	UCG (S) => UUG (L)	0.7	C=>U
nad1	536	179	182	UCC (S) => UUC (F)	1	C=>U
nad1	571	191	194	CUU (L) => UUU (F)	1	C=>U
nad1	577	193	196	CCU (P) => UCU (S)	1	C=>U
nad1	580	194	197	CGU (R) => UGU (C)	1	C=>U
nad1	608	203	206	UCU (S) => UUU (F)	1	C=>U
nad1	674	225	228	UCU (S) => UUU (F)	0.9	C=>U
nad1	734	245	248	UCG (S) => UUG (L)	0.9	C=>U
nad1	743	248	251	CCA (P) => CUA (L)	1	C=>U
nad1	755	252	255	CCG (P) => CUG (L)	1	C=>U
nad1	779	260	263	UCC (S) => UUC (F)	0.9	C=>U
nad1	823	275	278	CUU (L) => UUU (F)	0.7	C=>U
nad1	898	300	303	CGG (R) => UGG (W)	1	C=>U
nad1	928	310	313	CGG (R) => UGG (W)	1	C=>U
nad1	937	313	316	CCC (P) => UCC (S)	0.6	C=>U
nad1	953	318	321	UCA (S) => UUA (L)	1	C=>U
nad2	26	9	10	UCC (S) => UUC (F)	0.89	C=>U
nad2	262	88	89	CUU (L) => UUU (F)	0.56	C=>U
nad2	335	112	113	UCU (S) => UUU (F)	1	C=>U
nad2	356	119	120	CCA (P) => CUA (L)	1	C=>U
nad2	361	121	122	CCU (P) => UCU (S)	1	C=>U
nad2	367	123	124	CGC (R) => UGC (C)	1	C=>U
nad2	388	130	131	CCG (P) => UCG (S)	1	C=>U
nad2	394	132	133	CAU (H) => UAU (Y)	1	C=>U
nad2	497	166	167	UCA (S) => UUA (L)	1	C=>U
nad2	523	175	176	CCC (P) => UCC (S)	1	C=>U
nad2	677	226	230	UCC (S) => UUC (F)	1	C=>U
nad2	788	263	267	UCU (S) => UUU (F)	0.67	C=>U
nad2	800	267	271	UCA (S) => UUA (L)	1	C=>U
nad2	809	270	274	UCU (S) => UUU (F)	1	C=>U
nad2	920	307	311	CCU (P) => CUU (L)	1	C=>U
nad2	928	310	314	CAU (H) => UAU (Y)	1	C=>U
nad2	958	320	324	CGU (R) => UGU (C)	0.78	C=>U
nad2	962	321	325	ACU (T) => AUU (I)	1	C=>U
nad2	1028	343	347	UCA (S) => UUA (L)	0.78	C=>U
nad2	1058	353	357	CCA (P) => CUA (L)	1	C=>U
nad2	1127	376	380	UCG (S) => UUG (L)	1	C=>U
nad2	1247	416	420	CCA (P) => CUA (L)	0.67	C=>U
nad2	1276	426	430	CGU (R) => UGU (C)	1	C=>U
nad2	1298	433	437	GCG (A) => GUG (V)	1	C=>U
nad2	1400	467	471	UCA (S) => UUA (L)	0.67	C=>U
nad2	1403	468	472	UCC (S) => UUC (F)	1	C=>U
nad2	1409	470	474	CCA (P) => CUA (L)	1	C=>U
nad2	1457	486	490	UCA (S) => UUA (L)	1	C=>U
nad3	5	2	2	UCG (S) => UUG (L)	0.79	C=>U
nad3	44	15	15	CCG (P) => CUG (L)	1	C=>U
nad3	62	21	21	CCA (P) => CUA (L)	0.95	C=>U
nad3	80	27	27	CCA (P) => CUA (L)	1	C=>U
nad3	137	46	47	UCC (S) => UUC (F)	1	C=>U
nad3	146	49	50	UCC (S) => UUC (F)	1	C=>U
nad3	185	62	63	CCG (P) => CUG (L)	0.95	C=>U
nad3	190	64	65	CCU (P) => UCU (S)	1	C=>U
nad3	208	70	71	CCU (P) => UUU (F)	0.95	C=>U
nad3	209	70	71	CCU (P) => UUU (F)	0.95	C=>U
nad3	215	72	73	CCG (P) => CUG (L)	1	C=>U
nad3	230	77	78	UCU (S) => UUU (F)	0.86	C=>U
nad3	247	83	84	CCU (P) => UCU (S)	1	C=>U
nad3	251	84	85	CCU (P) => CUU (L)	0.91	C=>U
nad3	275	92	93	UCU (S) => UUU (F)	1	C=>U
nad3	317	106	107	UCU (S) => UUU (F)	0.95	C=>U
nad3	344	115	116	UCG (S) => UUG (L)	1	C=>U
nad3	349	117	118	CGG (R) => UGG (W)	1	C=>U
nad4	44	15	15	CCU (P) => CUU (L)	1	C=>U
nad4	74	25	25	ACU (T) => AUU (I)	0.89	C=>U
nad4	77	26	26	CCU (P) => CUU (L)	0.78	C=>U
nad4	107	36	36	CCG (P) => CUG (L)	1	C=>U
nad4	154	52	52	CCC (P) => UCC (S)	1	C=>U
nad4	158	53	53	CCU (P) => CUU (L)	1	C=>U
nad4	164	55	55	CCU (P) => CUU (L)	0.67	C=>U
nad4	166	56	56	CGG (R) => UGG (W)	1	C=>U
nad4	197	66	66	UCU (S) => UUU (F)	1	C=>U
nad4	317	106	106	UCA (S) => UUA (L)	1	C=>U
nad4	362	121	121	ACA (T) => AUA (I)	0.89	C=>U
nad4	376	126	126	CGU (R) => UGU (C)	0.78	C=>U
nad4	401	134	134	UCC (S) => UUC (F)	1	C=>U
nad4	416	139	139	CCU (P) => CUU (L)	0.89	C=>U
nad4	433	145	145	CUU (L) => UUU (F)	1	C=>U
nad4	437	146	146	UCC (S) => UUC (F)	0.89	C=>U
nad4	449	150	150	CCA (P) => CUA (L)	1	C=>U
nad4	577	193	193	CUC (L) => UUC (F)	0.67	C=>U
nad4	977	326	326	CCG (P) => CUG (L)	0.78	C=>U
nad4	1373	458	458	UCC (S) => UUC (F)	0.78	C=>U
nad4	1405	469	469	CGG (R) => UGG (W)	1	C=>U
nad4	1417	473	473	CAC (H) => UAC (Y)	1	C=>U
nad4	1433	478	478	CCG (P) => CUG (L)	1	C=>U
nad4L	11	4	14	UCU (S) => UUU (F)	1	C=>U
nad4L	25	9	19	CGG (R) => UGG (W)	1	C=>U
nad4L	65	22	32	UCA (S) => UUA (L)	1	C=>U
nad4L	70	24	34	CCA (P) => UCA (S)	1	C=>U
nad4L	80	27	37	UCA (S) => UUA (L)	1	C=>U
nad4L	149	50	60	UCA (S) => UUA (L)	0.75	C=>U
nad4L	158	53	63	UCA (S) => UUA (L)	0.88	C=>U
nad4L	167	56	66	CCA (P) => CUA (L)	0.88	C=>U
nad4L	251	84	94	UCU (S) => UUU (F)	0.88	C=>U
nad5	1490	497	501	CCC (P) => CUC (L)	0.8	C=>U
nad5	1550	517	521	ACA (T) => AUA (I)	0.9	C=>U
nad5	1580	527	531	UCA (S) => UUA (L)	0.8	C=>U
nad5	1589	530	534	UCU (S) => UUU (F)	0.9	C=>U
nad5	1859	620	624	UCU (S) => UUU (F)	0.8	C=>U
nad5	1895	632	636	UCA (S) => UUA (L)	1	C=>U
nad5	1901	634	638	CCA (P) => CUA (L)	0.7	C=>U
nad5	1916	639	643	UCU (S) => UUU (F)	0.7	C=>U
nad5	1918	640	644	CGU (R) => UGU (C)	0.7	C=>U
nad5	1958	653	657	UCG (S) => UUG (L)	0.9	C=>U
nad6	7	3	5	CUU (L) => UUU (F)	1	C=>U
nad6	26	9	11	CCU (P) => CUU (L)	0.4	C=>U
nad6	88	30	32	CCC (P) => UUC (F)	0.7	C=>U
nad6	89	30	32	CCC (P) => UUC (F)	0.7	C=>U
nad6	146	49	51	UCC (S) => UUC (F)	1	C=>U
nad6	161	54	56	CCA (P) => CUA (L)	1	C=>U
nad6	169	57	59	CAU (H) => UAU (Y)	1	C=>U
nad6	191	64	66	UCA (S) => UUA (L)	1	C=>U
nad6	446	149	151	UCC (S) => UUC (F)	1	C=>U
nad6	569	190	192	UCU (S) => UUU (F)	1	C=>U
nad7	38	13	13	UCG (S) => UUG (L)	0.75	C=>U
nad7	44	15	15	UCC (S) => UUC (F)	1	C=>U
nad7	77	26	26	UCA (S) => UUA (L)	1	C=>U
nad7	83	28	28	UCA (S) => UUA (L)	1	C=>U
nad7	137	46	46	UCA (S) => UUA (L)	1	C=>U
nad7	209	70	70	UCA (S) => UUA (L)	0.88	C=>U
nad7	224	75	75	ACG (T) => AUG (M)	1	C=>U
nad7	244	82	82	CAU (H) => UAU (Y)	1	C=>U
nad7	251	84	84	UCA (S) => UUA (L)	1	C=>U
nad7	335	112	112	UCA (S) => UUA (L)	0.88	C=>U
nad7	344	115	115	UCA (S) => UUA (L)	1	C=>U
nad7	353	118	118	UCA (S) => UUA (L)	1	C=>U
nad7	383	128	128	UCA (S) => UUA (L)	1	C=>U
nad7	445	149	149	CCG (P) => UCG (S)	0.88	C=>U
nad7	533	178	178	UCC (S) => UUC (F)	1	C=>U
nad7	578	193	193	UCA (S) => UUA (L)	0.88	C=>U
nad7	679	227	227	CCU (P) => UCU (S)	0.88	C=>U
nad7	698	233	233	UCG (S) => UUG (L)	1	C=>U
nad7	724	242	242	CAU (H) => UAU (Y)	1	C=>U
nad7	734	245	245	UCG (S) => UUG (L)	0.88	C=>U
nad7	739	247	247	CUU (L) => UUU (F)	1	C=>U
nad7	769	257	257	CGC (R) => UGC (C)	1	C=>U
nad7	836	279	280	CCU (P) => CUU (L)	1	C=>U
nad7	926	309	310	UCA (S) => UUA (L)	0.88	C=>U
nad7	973	325	326	CCU (P) => UCU (S)	0.88	C=>U
nad7	1088	363	364	UCA (S) => UUA (L)	1	C=>U
nad7	1103	368	369	UCU (S) => UUU (F)	1	C=>U
nad7	1124	375	376	CCA (P) => CUA (L)	1	C=>U
nad9	14	5	5	UCC (S) => UUC (F)	0.73	C=>U
nad9	92	31	31	UCU (S) => UUU (F)	0.75	C=>U
nad9	113	38	38	CCA (P) => CUA (L)	0.92	C=>U
nad9	167	56	56	UCG (S) => UUG (L)	0.92	C=>U
nad9	190	64	64	CAU (H) => UAU (Y)	1	C=>U
nad9	223	75	75	CAU (H) => UAU (Y)	1	C=>U
nad9	298	100	100	CCG (P) => UCG (S)	0.83	C=>U
nad9	311	104	104	CCA (P) => CUA (L)	0.75	C=>U
nad9	328	110	110	CGG (R) => UGG (W)	1	C=>U
nad9	356	119	119	UCU (S) => UUU (F)	1	C=>U
nad9	368	123	123	UCC (S) => UUC (F)	1	C=>U
nad9	398	133	133	UCA (S) => UUA (L)	1	C=>U
rpl16	37	13	27	CAG (Q) => UAG (X)	1	C=>U
rpl16	56	19	33	UCU (S) => UUU (F)	0.6	C=>U
rpl16	142	48	62	CGC (R) => UGC (C)	0.78	C=>U
rpl16	185	62	76	ACC (T) => AUC (I)	1	C=>U
rpl16	245	82	96	ACA (T) => AUA (I)	0.89	C=>U
rpl16	313	105	122	CUC (L) => UUC (F)	0.89	C=>U
rpl16	416	139	156	CCA (P) => CUA (L)	1	C=>U
rpl16	482	161	178	CCA (P) => CUA (L)	1	C=>U
rpl16	488	163	180	UCG (S) => UUG (L)	0.75	C=>U
rps1	71	24	41	UCA (S) => UUA (L)	1	C=>U
rps1	131	44	61	CCU (P) => CUU (L)	0.67	C=>U
rps1	410	137	154	ACA (T) => AUA (I)	1	C=>U
rps1	485	162	179	UCA (S) => UUA (L)	0.67	C=>U
rps1	619	207	230	CAA (Q) => UAA (X)	1	C=>U
rps2	86	29	29	ACC (T) => AUC (I)	0.43	C=>U
rps2	350	117	117	ACA (T) => AUA (I)	0.29	C=>U
rps2	554	185	185	CCA (P) => CUA (L)	1	C=>U
rps2	668	223	223	ACC (T) => AUC (I)	0.67	C=>U
rps2	688	230	234	CCU (P) => UCU (S)	0.5	C=>U
rps2	721	241	245	CCA (P) => UCA (S)	0.5	C=>U
rps2	784	262	266	CCG (P) => UCG (S)	0.33	C=>U
rps2	806	269	273	CCA (P) => CUA (L)	0.43	C=>U
rps2	877	293	297	CCA (P) => UCA (S)	0.43	C=>U
rps2	1034	345	349	CCG (P) => CUG (L)	0.71	C=>U
rps3	58	20	20	CCA (P) => UCA (S)	1	C=>U
rps3	127	43	74	CUU (L) => UUU (F)	1	C=>U
rps4	38	13	26	CCA (P) => CUA (L)	0.5	C=>U
rps4	49	17	30	CGG (R) => UGG (W)	1	C=>U
rps4	278	93	107	UCG (S) => UUG (L)	0.67	C=>U
rps4	290	97	111	CCG (P) => CUG (L)	0.83	C=>U
rps4	335	112	126	CCG (P) => CUG (L)	1	C=>U
rps4	482	161	175	UCA (S) => UUA (L)	1	C=>U
rps4	515	172	202	GCC (A) => GUC (V)	0.67	C=>U
rps4	905	302	350	UCG (S) => UUG (L)	0.83	C=>U
rps4	916	306	354	CAU (H) => UAU (Y)	0.83	C=>U
rps4	941	314	362	UCU (S) => UUU (F)	1	C=>U
rps4	992	331	379	CCA (P) => CUA (L)	0.83	C=>U
rps4	1001	334	382	CCU (P) => CUU (L)	1	C=>U
rps4	1006	336	384	CGG (R) => UGG (W)	1	C=>U
rps7	332	111	134	UCA (S) => UUA (L)	0.88	C=>U
rps12	71	24	24	UCG (S) => UUG (L)	0.94	C=>U
rps12	196	66	66	CAC (H) => UAC (Y)	0.94	C=>U
rps12	221	74	74	UCG (S) => UUG (L)	0.88	C=>U
rps12	269	90	90	UCG (S) => UUG (L)	0.94	C=>U
rps12	284	95	95	UCC (S) => UUC (F)	0.76	C=>U
rps12	289	97	97	CGU (R) => UGU (C)	0.88	C=>U
rps13	5	2	6	UCA (S) => UUA (L)	0.6	C=>U
rps13	26	9	13	UCA (S) => UUA (L)	0.9	C=>U
rps13	56	19	23	UCA (S) => UUA (L)	0.9	C=>U
rps13	100	34	38	CGU (R) => UGU (C)	0.9	C=>U
rps13	256	86	90	CGU (R) => UGU (C)	1	C=>U
rps13	287	96	100	UCG (S) => UUG (L)	1	C=>U

## Sheet: Sheet2
Gene	Number
atp1	5
atp4	9
atp6	10
atp8	6
atp9	0
ccmB	33
ccmC	36
ccmFc	21
ccmFn	37
cob	16
cox1	4
cox2	16
cox3	14
matR	12
mttB	30
nad1	21
nad2	28
nad3	18
nad4	23
nad4L	9
nad5	10
nad6	10
nad7	28
nad9	12
rpl16	9
rps1	5
rps2	10
rps3	2
rps4	13
rps7	1
rps12	6
rps13	6
rps14	0
33个基因	460次编辑
