# Supplementary material for: Complete mitochondrial genome of Agrostis stolonifera: insights into structure, Codon usage, repeats, and RNA editing
Source: BMC Genomics. 2023 Aug 18;24:466. doi: 10.1186/s12864-023-09573-1 (PMC10439588; doi:10.1186/s12864-023-09573-1)
Supplement: Supplementary file 3 — Supplementary Material 3 [file 12864_2023_9573_MOESM3_ESM.xlsx]

## Sheet: Sheet1 (2)
Table S2 The homologous DNA fragment in the Agrostis stolonifera mitochondrial genome.
Number	Mitochondrial genome	% Identity	Alignment Length	Mismatches	Gap Openings	Alignment start (chloroplast genome)	Alignment end (chloroplast genome)	Alignment start (mitochondrial genome)	Alignment end (mitochondrial genome)	E-value	Bit Score	MTPT annotation
1	chromosome 1	99.531	1278	3	3	128179	129454	234442	233166	0	2324	Partial (ndhB,rps7)
2	chromosome 1	99.531	1278	3	3	87661	88936	233166	234442	0	2324	Partial (ndhB,rps7)
3	chromosome 1	98.788	660	8	0	133701	134360	295942	295283	0	1175	Partial (rpl23)，Complete (trnI-CAU)
4	chromosome 1	98.788	660	8	0	82755	83414	295283	295942	0	1175	Partial (rpl23)，Complete (trnI-CAU)
5	chromosome 1	95.395	304	14	0	34248	34551	5797	6100	4.27e-136	484	Partial (atpA)
6	chromosome 1	83.486	545	58	24	47149	47687	259728	259210	1.99e-134	479	Complete (trnF-GAA)
7	chromosome 1	98.039	153	3	0	56003	56155	295435	295283	1.68e-70	267	IGS (rbcL,psaI)
8	chromosome 1	90	170	14	3	43246	43415	184355	184521	1.72e-55	217	Partial (ycf3)
9	chromosome 1	97.5	120	3	0	84617	84736	279152	279033	3.72e-52	206	IGS (trnI-CAU,trnL-CAA)
10	chromosome 1	97.5	120	3	0	132379	132498	279033	279152	3.72e-52	206	IGS (trnL-CAA,trnI-CAU)
11	chromosome 1	96.842	95	2	1	63472	63566	144183	144090	1.06e-37	158	Partial (petL)
12	chromosome 1	97.674	86	2	0	117060	117145	23080	22995	6.36e-35	148	Complete (trnN-GUU)
13	chromosome 1	97.674	86	2	0	99970	100055	22995	23080	6.36e-35	148	Complete (trnN-GUU)
14	chromosome 1	93.506	77	4	1	51399	51474	37511	37587	2.32e-24	113	Complete (trnM-CAU)
15	chromosome 1	96.552	58	2	0	33639	33696	163318	163261	2.34e-19	97.1	Partial (atpF)
16	chromosome 1	95	40	2	0	9998	10037	143103	143064	2.37e-09	63.9	Partial (psbC)
17	chromosome 2	99.242	660	5	0	133701	134360	89634	88975	0	1192	Partial (rpl23)，Complete (trnI-CAU)
18	chromosome 2	99.242	660	5	0	82755	83414	88975	89634	0	1192	Partial (rpl23)，Complete (trnI-CAU)
19	chromosome 2	82.152	381	48	9	77171	77542	20062	20431	1.28e-83	309	Partial (rpl14)
20	chromosome 2	98.039	153	3	0	56003	56155	89127	88975	7.83e-71	267	IGS (rbcL,psaI)
21	chromosome 2	84.672	274	26	9	64152	64425	8068	8325	1.31e-68	259	Complete (trnP-UGG)
22	chromosome 2	97.5	120	3	0	84617	84736	72844	72725	1.73e-52	206	IGS (trnI-CAU,trnL-CAA)
23	chromosome 2	97.5	120	3	0	132379	132498	72725	72844	1.73e-52	206	IGS (trnL-CAA,trnI-CAU)
24	chromosome 2	89.516	124	10	3	63937	64059	7849	7970	6.36e-37	154	Complete (trnW-CCA)
25	chromosome 3	98.416	2083	23	3	134372	136446	69333	67253	0	3655	Partial (rps19,rpl23)，Complete (rpl2,trnH-GUG)
26	chromosome 3	98.416	2083	23	3	80669	82743	67253	69333	0	3655	Partial (rps19,rpl23)，Complete (rpl2,trnH-GUG)
27	chromosome 3	97.208	1361	17	5	85129	86489	112946	111607	0	2283	Complete (trnL-CAA)，Partial (ndhB)
28	chromosome 3	97.208	1361	17	5	130626	131986	111607	112946	0	2283	Complete (trnL-CAA)，Partial (ndhB)
29	chromosome 3	98.788	660	8	0	82755	83414	93747	93088	0	1175	Partial (rpl23)，Complete (trnI-CAU)
30	chromosome 3	98.788	660	8	0	133701	134360	93088	93747	0	1175	Partial (rpl23)，Complete (trnI-CAU)
31	chromosome 3	97.059	340	9	1	39207	39545	4123	3784	1.28e-162	571	Partial (psaA)
32	chromosome 3	89.947	378	28	7	112197	112570	2100	1729	8.01e-135	479	Partial (ndhA)
33	chromosome 3	86.199	442	51	6	44615	45049	11110	11548	4.82e-132	470	Partial (rps4)
34	chromosome 3	96.954	197	3	2	91848	92042	48740	48545	3.07e-89	327	Complete (trnV-GAC)
35	chromosome 3	96.954	197	3	2	125073	125267	48545	48740	3.07e-89	327	Complete (trnV-GAC)
36	chromosome 3	98.039	153	3	0	56003	56155	93595	93747	6.79e-71	267	IGS (rbcL,psaI)
37	chromosome 3	86.784	227	22	6	44200	44426	10742	10960	8.84e-65	246	Complete (trnS-GGA)
38	chromosome 3	98.361	122	2	0	56167	56288	69333	69212	2.49e-55	215	IGS (rbcL,psaI)
39	chromosome 3	91.803	122	8	2	108191	108312	100911	101030	1.97e-41	169	Partial (ndhD)
40	chromosome 3	94.845	97	4	1	18079	18174	73045	72949	7.13e-36	150	Complete (trnC-GCA)
41	chromosome 3	94.118	85	5	0	108012	108096	100777	100861	9.29e-30	130	Partial (ndhD)
42	chromosome 3	100	56	0	0	85924	85979	104015	103960	5.63e-22	104	IGS (trnL-CAA,ndhB)
43	chromosome 3	100	56	0	0	131136	131191	103960	104015	5.63e-22	104	IGS (ndhB,trnL-CAA)
44	chromosome 3	93.333	60	4	0	38853	38912	4203	4144	1.58e-17	89.8	Partial (psaA)
45	chromosome 3	97.619	42	1	0	85835	85876	104077	104036	1.59e-12	73.1	IGS (trnL-CAA,ndhB)
46	chromosome 3	97.619	42	1	0	131239	131280	104036	104077	1.59e-12	73.1	IGS (ndhB,trnL-CAA)
47	chromosome 3	94.118	34	2	0	85104	85137	74243	74210	2.07e-06	52.8	IGS (trnI-CAU,trnL-CAA)
48	chromosome 3	94.118	34	2	0	131978	132011	74210	74243	2.07e-06	52.8	IGS (trnL-CAA,trnI-CAU)
